# Supplementary material for: Mechanical Perturbations of the Walking Surface Reveal Unaltered Axial Trunk Stiffness in Chronic Low Back Pain Patients
Source: PLoS One. 2016 Jun 16;11(6):e0157253. doi: 10.1371/journal.pone.0157253 (PMC4911008; doi:10.1371/journal.pone.0157253)
Supplement: S1 Data — The individual data points behind presented summary statistics. (CSV) [file pone.0157253.s001.csv]

Weight	Height	VAS	Age	CLBP	PlusGroup	ROMPelvis	ROMThorax	ROMTrunk	RelaPhasePelvisLeg	RelaPhasePelvisThorax	RelaPhaseThoraxLeg	TwistResidPelvis1of201	TwistResidPelvis2of201	TwistResidPelvis3of201	TwistResidPelvis4of201	TwistResidPelvis5of201	TwistResidPelvis6of201	TwistResidPelvis7of201	TwistResidPelvis8of201	TwistResidPelvis9of201	TwistResidPelvis10of201	TwistResidPelvis11of201	TwistResidPelvis12of201	TwistResidPelvis13of201	TwistResidPelvis14of201	TwistResidPelvis15of201	TwistResidPelvis16of201	TwistResidPelvis17of201	TwistResidPelvis18of201	TwistResidPelvis19of201	TwistResidPelvis20of201	TwistResidPelvis21of201	TwistResidPelvis22of201	TwistResidPelvis23of201	TwistResidPelvis24of201	TwistResidPelvis25of201	TwistResidPelvis26of201	TwistResidPelvis27of201	TwistResidPelvis28of201	TwistResidPelvis29of201	TwistResidPelvis30of201	TwistResidPelvis31of201	TwistResidPelvis32of201	TwistResidPelvis33of201	TwistResidPelvis34of201	TwistResidPelvis35of201	TwistResidPelvis36of201	TwistResidPelvis37of201	TwistResidPelvis38of201
68	185	0	27	0	0	7.4638	4.1118	9.801	2.0639	1.8104	3.8742	-0.29114	-0.27949	-0.26513	-0.24913	-0.23027	-0.20954	-0.18709	-0.16332	-0.13879	-0.11475	-0.092285	-0.072524	-0.056653	-0.04548	-0.039401	-0.039213	-0.043829	-0.053007	-0.065701	-0.080391	-0.096174	-0.111	-0.12389	-0.13348	-0.13824	-0.13831	-0.1324	-0.12075	-0.10323	-0.080043	-0.051553	-0.018364	0.019519	0.060175	0.1027	0.14708	0.19215	0.23744
80	170	0	39	0	0	6.9326	3.0193	5.8506	2.476	1.1008	3.5758	-0.09	-0.076396	-0.064806	-0.055108	-0.046501	-0.039402	-0.032329	-0.024448	-0.015327	-0.0038307	0.010844	0.028549	0.049513	0.073555	0.10026	0.12858	0.15733	0.18646	0.21424	0.23976	0.26345	0.2839	0.3014	0.3155	0.32613	0.33365	0.33743	0.33752	0.33349	0.32509	0.31236	0.29554	0.27459	0.24981	0.22224	0.19332	0.16388	0.13635
100	200	0	28	0	1	3.3818	4.7382	4.6324	3.9038	1.2957	5.1998	-0.62871	-0.61966	-0.60476	-0.58423	-0.55789	-0.52627	-0.48957	-0.44843	-0.40329	-0.35514	-0.30439	-0.25215	-0.19902	-0.14658	-0.094872	-0.045186	0.0016756	0.045057	0.084432	0.11944	0.14986	0.17537	0.19608	0.21258	0.22391	0.23112	0.23411	0.23379	0.23006	0.22389	0.21623	0.20827	0.20101	0.19535	0.19239	0.19285	0.19752	0.20627
65	180	0	33	0	0	4.9387	3.7942	6.854	2.2103	1.3946	3.605	0.18639	0.20728	0.22739	0.24512	0.26134	0.27466	0.28379	0.28885	0.28999	0.28654	0.27892	0.26765	0.25321	0.23662	0.21867	0.20015	0.18218	0.16573	0.15177	0.14057	0.13237	0.12727	0.12535	0.12607	0.12897	0.13349	0.13925	0.14546	0.15196	0.15816	0.16421	0.16949	0.17379	0.17774	0.18033	0.18167	0.18139	0.17916
78	183	0	43	0	0	6.4656	4.1339	5.4784	2.0594	0.70673	2.7662	0.11442	0.096455	0.07803	0.059512	0.041331	0.024106	0.0077191	-0.0070436	-0.020759	-0.032924	-0.044014	-0.054676	-0.065178	-0.075958	-0.08742	-0.099808	-0.11358	-0.12857	-0.14497	-0.16263	-0.18118	-0.20049	-0.21964	-0.23832	-0.25569	-0.27111	-0.28393	-0.294	-0.30092	-0.30426	-0.30502	-0.30308	-0.29956	-0.29492	-0.28994	-0.28555	-0.28173	-0.27871
62	172	0	34	0	1	4.5245	2.4221	5.0211	1.3964	3.3921	4.7879	-0.34703	-0.34371	-0.33714	-0.32807	-0.31654	-0.30388	-0.29005	-0.27596	-0.26209	-0.2484	-0.23493	-0.22175	-0.20861	-0.19506	-0.18103	-0.16616	-0.15038	-0.13376	-0.11659	-0.098725	-0.080687	-0.062693	-0.045049	-0.027988	-0.011067	0.0058662	0.022285	0.038988	0.055997	0.072934	0.091454	0.11048	0.12945	0.14947	0.16972	0.1899	0.21018	0.22944
82	203	0	37	0	0	3.8727	1.631	3.5837	1.6914	1.1797	2.89	-0.061555	-0.069026	-0.076497	-0.084629	-0.092895	-0.10138	-0.10991	-0.11806	-0.12529	-0.13172	-0.13651	-0.13965	-0.14082	-0.14007	-0.13774	-0.13329	-0.12757	-0.12092	-0.1133	-0.10547	-0.09788	-0.090676	-0.084266	-0.078834	-0.074155	-0.070505	-0.067481	-0.064471	-0.061121	-0.056895	-0.051297	-0.043948	-0.034649	-0.023943	-0.0115	0.001907	0.015226	0.028642
99	194	0	29	0	1	2.3784	3.9991	4.8387	3.1277	1.4185	4.5469	-0.031464	-0.042501	-0.054443	-0.066682	-0.078722	-0.089705	-0.098794	-0.10687	-0.11354	-0.11885	-0.12301	-0.12654	-0.12957	-0.13248	-0.13501	-0.13745	-0.13978	-0.14139	-0.14237	-0.14212	-0.14109	-0.13879	-0.13531	-0.13046	-0.12421	-0.1167	-0.10755	-0.096858	-0.084235	-0.070022	-0.054861	-0.038552	-0.021998	-0.0060046	0.0087132	0.021074	0.030099	0.035599
88	198	0	37	0	0	5.4281	3.5477	7.5042	1.9626	2.201	4.1631	-0.45142	-0.41953	-0.38359	-0.34347	-0.29895	-0.25032	-0.19836	-0.14388	-0.088072	-0.032403	0.021549	0.072235	0.11817	0.15788	0.19039	0.21551	0.23249	0.24172	0.24353	0.23891	0.22918	0.21509	0.1985	0.18025	0.162	0.14461	0.12906	0.11545	0.10459	0.096277	0.090388	0.086427	0.083938	0.08223	0.081251	0.080831	0.08044	0.079741
78	183	0	28	0	1	3.6007	1.895	4.3848	1.9445	2.3939	4.3392	0.19356	0.19098	0.18528	0.17763	0.16843	0.15828	0.14778	0.137	0.12649	0.11622	0.10601	0.096122	0.086113	0.075879	0.065522	0.054571	0.042647	0.030276	0.017121	0.0032149	-0.011747	-0.027317	-0.044111	-0.061741	-0.080076	-0.099267	-0.11888	-0.13854	-0.15769	-0.17641	-0.19389	-0.20981	-0.22382	-0.23572	-0.24559	-0.25314	-0.25923	-0.26411
81	192	0	36	0	1	4.2906	3.1713	6.2506	2.3078	2.2962	4.6049	-0.12606	-0.12832	-0.13052	-0.13266	-0.13481	-0.13591	-0.13712	-0.13832	-0.13948	-0.14064	-0.14175	-0.14292	-0.14429	-0.14512	-0.14572	-0.1458	-0.14529	-0.14409	-0.14228	-0.13979	-0.1373	-0.13492	-0.13318	-0.1327	-0.13392	-0.13732	-0.14299	-0.15139	-0.16208	-0.17471	-0.18854	-0.20269	-0.2161	-0.22819	-0.23759	-0.24346	-0.2454	-0.24324
75	186	0	29	0	1	4.3771	4.505	8.2889	2.1277	2.4523	4.5801	-0.20457	-0.19567	-0.18861	-0.18379	-0.18146	-0.18111	-0.18258	-0.18518	-0.18848	-0.19164	-0.19412	-0.19537	-0.19509	-0.19336	-0.19021	-0.18585	-0.18067	-0.17524	-0.16969	-0.16434	-0.1591	-0.15368	-0.14868	-0.1437	-0.13721	-0.13034	-0.1224	-0.11288	-0.10235	-0.090724	-0.078181	-0.065388	-0.052812	-0.039785	-0.027775	-0.016271	-0.0048828	0.0071414
58	167	0	24	0	1	3.7379	1.9719	5.0347	2.3402	2.6855	5.0245	-0.11822	-0.11528	-0.10922	-0.10039	-0.089197	-0.07644	-0.063126	-0.049811	-0.037803	-0.027163	-0.018095	-0.011727	-0.0071103	-0.0046517	-0.0040012	-0.0042416	-0.005414	-0.0070472	-0.0087129	-0.010198	-0.011458	-0.012017	-0.012192	-0.012146	-0.011416	-0.010368	-0.008938	-0.0070623	-0.0047233	-0.0018577	0.0018606	0.0063637	0.012114	0.019275	0.027448	0.037201	0.047706	0.05892
107	194	0	40	0	0	7.974	4.5745	7.9839	2.9897	1.3012	4.2908	0.14323	0.14548	0.14398	0.13817	0.12809	0.11369	0.095852	0.074689	0.051297	0.026382	0.0010011	-0.024152	-0.048333	-0.07105	-0.091998	-0.11097	-0.12804	-0.14328	-0.15675	-0.16847	-0.17867	-0.18736	-0.19442	-0.19985	-0.2036	-0.20564	-0.20606	-0.20499	-0.20265	-0.19925	-0.19497	-0.18988	-0.18486	-0.17951	-0.17349	-0.16782	-0.16172	-0.15565
74	179	0	31	0	0	3.6799	2.8319	3.9895	2.6948	1.4306	4.1255	-0.13265	-0.10632	-0.082982	-0.063837	-0.048966	-0.037947	-0.030475	-0.025512	-0.021954	-0.019402	-0.016828	-0.013482	-0.0093633	-0.0045471	0.0018116	0.00875	0.016353	0.024187	0.032438	0.040597	0.048969	0.057486	0.066274	0.075725	0.085602	0.095955	0.10638	0.11707	0.1276	0.13787	0.14744	0.15612	0.16409	0.17089	0.17655	0.18095	0.18425	0.186
84	185	7	36	1	1	4.4	3.4474	5.2393	2.4174	1.2141	3.6312	0.015795	-0.0016183	-0.022674	-0.045858	-0.070575	-0.095296	-0.11813	-0.13815	-0.15417	-0.1656	-0.17212	-0.17452	-0.17334	-0.16992	-0.16541	-0.16099	-0.15719	-0.15545	-0.15519	-0.15655	-0.1593	-0.16296	-0.16707	-0.17135	-0.17544	-0.17908	-0.18266	-0.18649	-0.19021	-0.19392	-0.19813	-0.20221	-0.20651	-0.21048	-0.21392	-0.21587	-0.21792	-0.21907
80	185	61	19	1	0	6.6619	5.5148	5.545	2.9546	0.95462	3.9092	0.0469	0.031186	0.012782	-0.0076695	-0.029173	-0.050573	-0.071144	-0.090155	-0.10667	-0.12063	-0.13217	-0.14133	-0.14876	-0.15481	-0.16012	-0.16529	-0.17023	-0.17539	-0.18095	-0.18661	-0.19227	-0.19794	-0.20345	-0.20795	-0.21253	-0.2164	-0.22012	-0.22351	-0.22714	-0.23138	-0.23683	-0.2436	-0.25218	-0.26337	-0.27679	-0.29338	-0.3128	-0.33446
90	180	26	29	1	1	8.9913	1.8915	8.4358	2.5638	0.79708	3.3609	0.31597	0.25597	0.19944	0.14861	0.1053	0.070781	0.045577	0.029369	0.021415	0.020941	0.02623	0.034871	0.046099	0.05749	0.068936	0.078692	0.085567	0.0882	0.086807	0.07956	0.066001	0.045589	0.017752	-0.017971	-0.061101	-0.11164	-0.16762	-0.22851	-0.29214	-0.3563	-0.41795	-0.47545	-0.52699	-0.56952	-0.60137	-0.62299	-0.63366	-0.63344
108	198	29	48	1	1	6.2481	2.0899	6.6031	2.2037	1.3211	3.5256	0.19158	0.17606	0.15667	0.13555	0.11353	0.090846	0.068107	0.0451	0.022152	-0.0016654	-0.02616	-0.051528	-0.078318	-0.10553	-0.13337	-0.16171	-0.18976	-0.21731	-0.24384	-0.26913	-0.29296	-0.31532	-0.33622	-0.35619	-0.37484	-0.39287	-0.40954	-0.42541	-0.44013	-0.45327	-0.46493	-0.47458	-0.4815	-0.4858	-0.48705	-0.48458	-0.47932	-0.47067
76	173	6	25	1	0	5.3303	2.9592	6.0148	2.3623	1.5689	3.9311	-0.62129	-0.59832	-0.57048	-0.53893	-0.50494	-0.46864	-0.43146	-0.39374	-0.35629	-0.31942	-0.28378	-0.24969	-0.21796	-0.18904	-0.16358	-0.14208	-0.12529	-0.11329	-0.10666	-0.10443	-0.10719	-0.11364	-0.12336	-0.135	-0.14744	-0.15949	-0.16982	-0.17719	-0.18059	-0.1795	-0.17355	-0.16286	-0.14748	-0.12844	-0.10647	-0.08229	-0.057295	-0.031666
91	185	13	46	1	1	6.0597	2.7573	5.0764	2.136	0.80237	2.9378	0.033048	0.034412	0.037617	0.042491	0.049065	0.056632	0.065019	0.074651	0.084342	0.093327	0.10169	0.10882	0.11406	0.11687	0.11663	0.11331	0.1069	0.096379	0.082963	0.066554	0.047378	0.025982	0.0032832	-0.020258	-0.044047	-0.066944	-0.089421	-0.11026	-0.12902	-0.14544	-0.15902	-0.16955	-0.17691	-0.1809	-0.18207	-0.18059	-0.17632	-0.17058
90	194	17	33	1	1	8.9991	2.2284	8.7279	1.6189	1.7073	3.3283	-0.30921	-0.28971	-0.2637	-0.23159	-0.19394	-0.15189	-0.10677	-0.060274	-0.013647	0.031755	0.074667	0.1146	0.15099	0.1835	0.21236	0.23755	0.25954	0.27862	0.29495	0.30903	0.32065	0.33027	0.33738	0.34207	0.34428	0.344	0.34097	0.33582	0.32906	0.32114	0.3131	0.30558	0.29956	0.29572	0.29473	0.29705	0.30267	0.31154
90	192	13	52	1	1	3.3167	1.264	3.2748	2.4093	0.9875	3.3951	0.0016384	-0.0089086	-0.018508	-0.026843	-0.033583	-0.039072	-0.043333	-0.047117	-0.050654	-0.055211	-0.060714	-0.067772	-0.076967	-0.087977	-0.10073	-0.11475	-0.12968	-0.14526	-0.16076	-0.17595	-0.19038	-0.20371	-0.21556	-0.22577	-0.23399	-0.24001	-0.24373	-0.24497	-0.24379	-0.24029	-0.23454	-0.22748	-0.2194	-0.21101	-0.20249	-0.1951	-0.18898	-0.18444
74	178	32	33	1	0	3.5279	2.5276	5.0274	2.0437	2.056	4.0999	-0.24464	-0.26242	-0.27876	-0.29301	-0.30568	-0.31636	-0.32543	-0.33282	-0.33779	-0.33999	-0.33923	-0.33493	-0.32679	-0.31498	-0.29972	-0.2814	-0.26102	-0.23948	-0.218	-0.19728	-0.17817	-0.16113	-0.14671	-0.13424	-0.12371	-0.11438	-0.10611	-0.097737	-0.088956	-0.079298	-0.068758	-0.05689	-0.044153	-0.030427	-0.016161	-0.0015013	0.013603	0.028873
77	184	49	47	1	0	5.2349	2.693	7.0803	2.3867	2.4081	4.7947	-0.27569	-0.26273	-0.24807	-0.23326	-0.21876	-0.20532	-0.19291	-0.18191	-0.17182	-0.1623	-0.15285	-0.14295	-0.13264	-0.1211	-0.10862	-0.094912	-0.080633	-0.066114	-0.051814	-0.038182	-0.025776	-0.015071	-0.0060228	0.0011065	0.0065036	0.010483	0.013298	0.015617	0.017887	0.020443	0.02368	0.028318	0.033962	0.040936	0.048963	0.058348	0.067917	0.077632
79	176	1	47	1	0	3.4894	4.3841	6.4361	2.595	2.0827	4.6789	-0.35837	-0.35075	-0.34037	-0.32796	-0.31354	-0.29777	-0.28132	-0.26503	-0.24934	-0.23465	-0.22182	-0.21055	-0.20157	-0.19426	-0.18813	-0.18273	-0.17731	-0.17168	-0.16431	-0.1551	-0.14382	-0.12976	-0.1135	-0.094787	-0.074141	-0.051991	-0.029239	-0.0056006	0.017698	0.040867	0.064095	0.086721	0.10957	0.13277	0.15672	0.18181	0.20802	0.23519
81	191	21	21	1	0	2.5148	3.5926	4.286	2.0609	1.6041	3.6661	-0.088047	-0.079554	-0.073395	-0.069003	-0.066812	-0.06683	-0.068985	-0.073495	-0.079787	-0.088425	-0.09781	-0.10832	-0.11921	-0.12928	-0.138	-0.14484	-0.14896	-0.15003	-0.14798	-0.14274	-0.13465	-0.1244	-0.11233	-0.099025	-0.085432	-0.071759	-0.058506	-0.045665	-0.033622	-0.02205	-0.011177	-0.00069165	0.0087127	0.017912	0.026004	0.033204	0.039357	0.044487
71	171	12	24	1	1	6.9098	7.1979	11.9618	2.1276	1.528	3.6556	0.016321	0.0076583	-0.0019082	-0.012018	-0.023096	-0.034663	-0.046291	-0.057742	-0.067133	-0.074849	-0.080146	-0.081846	-0.080375	-0.075513	-0.067667	-0.05685	-0.044579	-0.031547	-0.01891	-0.0075244	0.0014101	0.0069273	0.0090728	0.0074856	0.0025444	-0.0061053	-0.017585	-0.03163	-0.047122	-0.063696	-0.080614	-0.097532	-0.11361	-0.12871	-0.14285	-0.15557	-0.16681	-0.17675
87	186	3	19	1	0	5.064	3.322	5.845	2.6365	1.3063	3.9426	0.21513	0.2042	0.19443	0.18624	0.17949	0.17479	0.1713	0.16947	0.16984	0.17182	0.17512	0.18099	0.18868	0.19828	0.20936	0.22186	0.23408	0.24614	0.25688	0.2652	0.27043	0.27181	0.26899	0.26153	0.24998	0.23483	0.21646	0.1958	0.17457	0.15268	0.13221	0.1138	0.098413	0.086508	0.078902	0.075169	0.075874	0.079355
82	176	31	30	1	0	3.0795	3.6288	4.2568	3.1115	1.3736	4.4856	-0.18483	-0.19118	-0.19839	-0.2061	-0.21355	-0.2202	-0.22541	-0.22896	-0.23025	-0.22915	-0.22608	-0.22114	-0.21476	-0.20775	-0.20063	-0.19433	-0.18902	-0.18545	-0.18384	-0.18409	-0.18605	-0.18955	-0.19397	-0.19872	-0.20289	-0.206	-0.20744	-0.20634	-0.20216	-0.1949	-0.18404	-0.16984	-0.15245	-0.13223	-0.10995	-0.086253	-0.061899	-0.037656
[truncated: 1,168 more columns]
